# Supplementary material for: Effect of Electrolytic Medium on the Electrochemical Reduction of Graphene Oxide on Si(111) as Probed by XPS
Source: Nanomaterials (Basel). 2021 Dec 23;12(1):43. doi: 10.3390/nano12010043 (PMC8747037; doi:10.3390/nano12010043)
Supplement: Supplementary file 1 [file nanomaterials-12-00043-s001.zip]

Archive with 1 entries (1 files):
- nanomaterials-1503327-supplementary.pdf
